# Supplementary material for: An Intrabody against B-Cell Receptor-Associated Protein 31 (BAP31) Suppresses the Glycosylation of the Epithelial Cell-Adhesion Molecule (EpCAM) via Affecting the Formation of the Sec61-Translocon-Associated Protein (TRAP) Complex
Source: Int J Mol Sci. 2023 Sep 30;24(19):14787. doi: 10.3390/ijms241914787 (PMC10572819; doi:10.3390/ijms241914787)
Supplement: Supplementary file 1 [file ijms-24-14787-s001.zip]

Archive with 1 entries (1 files):
- ijms-2560687-supplementary.pdf
